# Supplementary material for: Structural basis for Ca2+ activation of the heteromeric PKD1L3/PKD2L1 channel
Source: Nat Commun. 2021 Aug 11;12:4871. doi: 10.1038/s41467-021-25216-z (PMC8357825; doi:10.1038/s41467-021-25216-z)
Supplement: Supplementary file 3 — Source Data [file 41467_2021_25216_MOESM3_ESM.xlsx]

## Sheet: Fig. 1
Fig 1c (left, Ca-induced current)						Fig 1c (right, acid-induced current)
		2L1+						2L1+
	uninjected	1L3-CTD	1L3-FL				uninjected	1L3-CTD	1L3-FL
	-0.0297183	-4.51057	-3.50066				-0.0747681	-14.0579	-9.52148
	-0.0938779	-7.03667	-2.50535				-0.0793457	-13.5574	-4.34265
	-0.0560216	-3.30719	-1.46914				-0.108337	-13.7909	-4.47678
	-0.0728789	-4.25591	-7.42524				-0.0778198	-4.07257	-3.82217
	-0.124177	-1.85425	-4.99629				-0.234985	-12.0697	-14.6275
	-0.0518799	-3.38509	-3.18178				-0.050354	-6.63757	-12.3048
	-0.0798144	-2.4588	-7.87861				-0.137405	-12.2894	-8.19084
	-0.202546	-7.44227	-7.50317				-0.208054	-12.4786	-10.4952
	-0.0158982	-5.22514	-5.06638				-0.113831	-6.51245	-7.08778
	-0.0856054	-7.51759	-6.95677				-0.157776	-7.7095	-10.6104
	-0.0759633	-7.2888	-6.99971				-0.501862	-4.43039	-7.04834
	-0.179531	-1.73251	-6.14102				-0.0683594	-8.43033	-8.64426
	-0.0952512	-3.56512	-7.67318				-0.0548553	-6.95152	-6.9442
	-0.0581601	-5.27289	-4.94404					-7.70699	-4.9649
		-8.86293	-4.28356					-6.58714	-3.47519
		-6.08787						-5.84671
		-6.49661						-7.98294
		-8.62356						-9.22653
		-7.33286						-8.59589
		-7.85225						-8.84056
		-6.18861						-8.83118
		-9.0905						-11.0234
	P values	0.655508					P values	0.253668

## Sheet: Fig. 4
Fig. 4d									Fig.4e
	1L3-CTD +									1L3-CTD +
	2L1	2L1_E356D	2L1_E356Q	2L1_E356A	2L1_E356R	2L1_Y344R	2L1_Y438R			2L1	2L1_R472A/D562A	2L1_F447A	2L1_Y2035A	2L1_N2098A	2L1_N2098R	2L1_N460A/T469A	2L1_M463G
	-4.51057	-2.1703	-0.0288391	-0.11083	-0.0212715	-0.0940232	-0.860545			-4.51057	-0.220526	-0.118357	-0.157965	-0.0533331	-0.118728	-0.10732	-0.188991
	-7.03667	-1.333	-0.0638871	-0.11107	-0.0638181	-0.0624738	-0.306916			-7.03667	-0.172424	-0.0533549	-0.110517	-0.0630697	-0.29137	-0.166321	-0.050572
	-3.30719	-1.5133	-0.454679	-0.106049	-0.0529553	-0.0842176	-0.249783			-3.30719	-0.268046	-0.0302996	-0.143287	-0.600179	-0.314258	-0.2788	-0.0313168
	-4.25591	-1.41544	-0.129009	-0.152279	-0.0642831	-0.0900232	-1.35203			-4.25591	-0.131662	-0.0657654	-0.0413441	-0.305822	-0.376383	-0.0954038	-0.0220707
	-1.85425	-2.31097	-0.238124	-0.0729116	-0.0716727	-0.176239	-1.0394			-1.85425	-0.841486	-0.0788516	-0.066532	-0.217223	-0.28781	-0.0658562	-0.0115567
	-3.38509	-2.11308	-0.11681	-0.148003	-0.0825936	-0.0771622	-0.332231			-3.38509	-0.14336	-0.043364	-0.0107465	-0.239127	-0.325375	-0.190074	-0.0691695
	-2.4588	-4.58232	-0.100835	-0.541542	-0.0478508	-0.0449662	-0.076828			-2.4588	-0.096421	-0.0319236	-0.171843	-0.147865	-0.552513	-0.0585974	-0.124668
	-7.44227	-2.10708	-0.197765	-0.211836	-0.0705428	-0.159284	-0.655659			-7.44227	-0.0569661	-0.146898	-0.0556873	-0.187828	-0.557309	-0.0107865	-0.0232297
	-5.22514	-1.86798	-0.0306193	-0.15265	-0.327337	-0.110648	-0.181514			-5.22514	-0.0455548	-0.138968	-0.0288318	-0.374858	-0.30503	-0.0493186	-0.208101
	-7.51759	-3.93842	-0.0354585	-0.10853	-0.0779361	-0.0372205	-0.364769			-7.51759	-0.0279309	-0.24426	-0.0464303	-0.150989	-0.36656	-0.015524	-0.0200326
	-7.2888	-6.99136	-0.208133	-0.148385	-0.070412	-0.0153242	-0.566817			-7.2888	-0.0255585	-0.0351134	-0.0835564	-0.0379326	-0.0302996	-0.0296565	-0.0225031
	-1.73251	-3.09344	-0.0834728	-0.18866	-0.124824	-0.0985427	-0.0785283			-1.73251	-0.31291	-0.0278291	-0.0718035	-0.0849152	-0.0657654	-0.034394	-0.0142742
	-3.56512	-5.93211	-0.0229209	-0.116962	-0.333982	-0.0144958	-0.62512			-3.56512	-0.301982	-0.0384485		-0.0048864	-0.0788516	-0.0290099	-0.0249372
	-5.27289	-6.05314	-0.0368209	-0.0944265	-0.0739615	-0.110161	-0.107291			-5.27289	-0.272573			-0.025613	-0.043364	-0.11188	-0.056265
	-8.86293	-2.43495	-0.0443922		-0.0083996	-0.107433	-0.164294			-8.86293	-0.0688862					-0.0283559
	-6.08787	-3.15419			-0.0739615		-0.0712113			-6.08787	-0.0171153					-0.221547
	-6.49661	-2.40222			-0.0083996		-2.17582			-6.49661
	-8.62356	-4.44391					-0.0614239			-8.62356
	-7.33286	-2.48526					-3.06201			-7.33286
	-7.85225	-3.91779					-2.2564			-7.85225
	-6.18861	-3.46314					-1.77544			-6.18861
	-9.0905	-3.87856					-3.44979			-9.0905
		-5.68097					-1.24024
							-4.34564
							-2.82209			P values	1.89341e-11	3.49125e-10	1.15791e-09	1.69947e-10	2.50619e-10	1.13928e-11	9.90872e-11
							-0.277267
							-0.0261543
							-3.27121
							-2.94914
							-1.95293
							-0.0254386
	P values	0.000264627	4.07497e-11	1.55117e-10	3.67508e-12	3.42886e-11	1.89853e-12

## Sheet: Fig. S4
Fig. S4b (Ca-induced current)						Fig. S4c (acid-induced current)
	2L1 +						2L1 +
	1L3-CTD	1L3-CTD_F2100A	1L3-CTD_F2108A	1L3-CTD_F2100AF2108A			1L3-CTD	1L3-CTD_F2100A	1L3-CTD_F2108A	1L3-CTD_F2100AF2108A
	-4.51057	-7.5442	-3.74331	-4.4091			-14.0579	-2.76657	-6.83563	-8.46191
	-7.03667	-5.7595	-6.31429	-6.2644			-13.5574	-2.61307	-11.0001	-7.75116
	-3.30719	-6.1213	-6.55967	-4.7719			-13.7909	-2.69867	-14.3582	-8.88199
	-4.25591	-12.798	-5.23666	-14.774			-4.07257	-12.5687	-7.49023	-7.47177
	-1.85425	-2.7444	-6.49768	-3.7286			-12.0697	-4.49844	-15.1634	-10.4607
	-3.38509	-5.606	-5.69505	-3.5877			-6.63757	-14.6727	-12.9199	-5.5513
	-2.4588	-10.864	-11.6054	-9.5485			-12.2894	-9.49814	-12.4052	-9.5134
	-7.44227	-4.9804	-13.6105	-4.4278			-12.4786	-9.70993	-8.85605	-11.7375
	-5.22514	-3.7337	-13.2242	-5.3298			-6.51245	-7.54547	-10.0688	-4.18015
	-7.51759	-13.693	-10.0215	-4.8502			-15.3461	-13.9912	-6.11572	-9.63043
	-7.2888	-6.2979	-15.4833	-4.2761			-7.7095	-6.76453	-18.7723	-19.084
	-1.73251	-9.6548	-2.80843	-6.4243			-4.43039	-13.8412	-17.0677	-6.41899
	-3.56512	-8.8675		-12.135			-8.43033	-13.6736		-11.098
	-5.27289			-6.2088			-6.95152			-9.15199
	-8.86293			-7.0584			-7.70699			-12.351
	-6.08787			-12.554			-6.58714			-14.6344
	-6.49661						-5.84671
	-8.62356						-7.98294
	-7.33286						-9.22653
	-7.85225						-8.59589
	-8.17283						-8.84056
	-6.18861						-8.83118
	-9.0905						-11.0234
	P values	0.068092	0.0235963	0.24445			P values	0.748131	0.055218	0.643006

## Sheet: Fig. S9
Fig. S9b (Ca-induced current)				Fig. S9c (acid-induced current)
	1L3-CTD +				1L3-CTD +
	2L1	2L1_R343A			2L1	2L1_R343A
	-11.3587	-7.03962			-14.0985	-7.4646
	-12.0441	-8.29802			-11.7467	-9.06555
	-13.6482	-10.1224			-10.6601	-11.3962
	-13.7422	-10.7455			-15.5891	-8.58978
	-17.6322	-6.75791			-14.0712	-11.0739
	-7.46834	-10.7166			-14.014	-11.351
	-15.0237	-5.04124			-11.8593	-4.0184
	-12.705	-9.20066			-18.5332	-6.48682
	-12.4416	-9.92295			-7.58286	-6.53
	-11.6058	-7.04375			-11.3531	-6.40839
	-11.7892	-6.70426			-11.5631	-6.19812
	-11.9648	-8.12513			-10.7364	-6.18835
	-17.3882	-8.79564			-7.85583	-18.0653
	-16.4692	-4.92147			-13.3247	-16.5863
	-12.5398	-10.1298			-12.2841	-10.9468
	-7.7134	-7.54751			-11.317	-14.0154
	-10.2197	-8.14671			-17.576	-10.1038
	P values	5.0247e-06			P values	0.0184049

## Sheet: Fig. S10
Fig. S10a									Fig. S10a
	1L3-CTD +									1L3-CTD +				2L1 +				1L3-CTD +
	2L1	2L1_E356D	2L1_E356Q	2L1_E356A	2L1_E356R	2L1_Y344R	2L1_Y438R			2L1	2L1_R472A/D562A	2L1_F447A		1L3-CTD_Y2035A	1L3-CTD_N2098A	1L3-CTD_N2098R		2L1_N4460A/T469A	2L1_M463G
	-14.0579	-12.9079	-4.77448	-11.4095	-5.56664	-4.53247	-7.14668			-14.0579	-6.5918	-13.9233		-10.939	-5.99976	-5.46875		-4.07715	-11.0489
	-13.5574	-8.2785	-6.0321	-12.5584	-11.2077	-4.05807	-15.0871			-13.5574	-3.82843	-14.7717		-11.6989	-5.96161	-7.93152		-4.24347	-3.68347
	-13.7909	-8.80531	-12.0872	-12.5753	-6.10008	-5.77026	-12.9259			-13.7909	-8.85315	-2.80594		-13.9847	-3.31879	-10.025		-8.74634	-2.78015
	-4.07257	-14.6948	-11.2996	-9.14948	-11.0903	-8.19656	-12.8618			-4.07257	-6.74744	-3.47076		-9.51996	-7.45903	-8.39539		-6.22101	-3.67645
	-12.0697	-9.19815	-10.8823	-8.77289	-13.0567	-8.19405	-12.4094			-12.0697	-11.3632	-4.84894		-10.9534	-4.56177	-9.91211		-4.22546	-2.75574
	-6.63757	-8.11157	-14.1012	-11.6635	-8.09029	-5.91057	-13.897			-6.63757	-3.85895	-8.34366		-9.50508	-4.98962	-9.28345		-8.72879	-2.7858
	-12.2894	-10.6857	-11.0838	-12.8771	-8.51265	-5.15076	-8.07404			-12.2894	-5.56946	-4.87808		-15.2878	-9.34906	-15.7486		-6.22993	-11.6448
	-12.4786	-6.4888	-7.44774	-13.6969	-14.1863	-10.7747	-15.7158			-12.4786	-2.28119	-8.52905		-9.93591	-6.18591	-9.02252		-5.33867	-1.42891
	-6.51245	-6.9001	-3.94943	-13.3332	-11.7868	-9.29245	-10.648			-6.51245	-6.58363	-6.99257		-9.12849	-6.71234	-8.2901		-5.15961	-6.28052
	-15.3461	-7.96951	-7.04353	-13.4106	-6.77895	-4.65248	-11.2033			-15.3461	-5.17036	-5.78323		-13.2796	-6.55823	-2.2406		-5.54527	-4.08127
	-7.7095	-13.4998	-11.4735	-9.04572	-7.27921	-4.95422	-7.76222			-7.7095	-6.45607	-6.8055		-10.5188	-5.24063	-2.82196		-5.86876	-6.56883
	-4.43039	-8.14903	-8.01498	-10.5604	-8.45612	-5.70236	-10.8596			-4.43039	-5.74165	-4.04266		-8.55507	-6.69373	-3.44559		-5.64461	-8.78372
	-8.43033	-5.64659	-4.19479	-5.07271	-12.4891	-4.86244	-16.5802			-8.43033	-4.9295	-6.12358			-7.48016	-4.81888		-6.83144	-4.86801
	-6.95152	-6.90361	-4.18365	-6.01646	-5.94635	-5.12596	-12.3338			-6.95152	-8.74977				-7.21077	-8.32565		-5.89096	-8.53912
	-7.70699	-5.20905	-5.08087		-4.0876	-7.63756	-11.1799			-7.70699	-7.66762							-6.1586
	-6.58714	-7.41241			-4.50233		-7.03995			-6.58714	-6.05576							-14.6791
	-5.84671	-5.532			-6.29631		-5.46486			-5.84671
	-7.98294	-7.21939					-3.48076			-7.98294
	-9.22653	-6.95259					-7.04422			-9.22653
	-8.59589						-6.04965			-8.59589
	-8.84056						-8.69591			-8.84056
	-8.83118						-11.3165			-8.83118
							-9.90303
							-14.7411
							-8.48526			P values	0.00393884	0.0807064		0.0740574	0.00353097	0.168049		0.00919571	0.00314062
							-8.93555
							-3.80959
							-10.9988
							-9.08928
							-5.59128
							-3.82568
	P values	0.444456	0.343309	0.151185	0.551132	0.00466737	0.537005
